# Supplementary material for: Sodium and Salt Consumption in Latin America and the Caribbean: A Systematic-Review and Meta-Analysis of Population-Based Studies and Surveys
Source: Nutrients. 2020 Feb 20;12(2):556. doi: 10.3390/nu12020556 (PMC7071427; doi:10.3390/nu12020556)
Supplement: Supplementary file 1 [file nutrients-12-00556-s001.zip]

Archive with 3 entries (3 files):
- Extracted Estimates.dta
- Salt in LAC - Meta-Analysis 20200106.do
- Supplementary Material 20200106 v02 [Nutrients] Proofs.docx
