# Supplementary material for: Sodium and Salt Consumption in Latin America and the Caribbean: A Systematic-Review and Meta-Analysis of Population-Based Studies and Surveys
Source: Nutrients. 2020 Feb 20;12(2):556. doi: 10.3390/nu12020556 (PMC7071427; doi:10.3390/nu12020556)
Supplement: Supplementary file 1 [file nutrients-12-00556-s001.zip › Salt in LAC - Meta-Analysis 20200106.do]

use "C:\Users\Administrador.000\Box Sync\Systematic Reviews\Salt consumption - LAC\05.Analysis\Extracted Estimates.dta", clear


* DATA PREPARATION *
********************

gen iso3_code = .
replace iso3_code = 0 if iso3 == "ARG"
replace iso3_code = 1 if iso3 == "BRA"
replace iso3_code = 2 if iso3 == "CHL"
replace iso3_code = 3 if iso3 == "COL"
replace iso3_code = 4 if iso3 == "URY"
replace iso3_code = 5 if iso3 == "ECU"
replace iso3_code = 6 if iso3 == "PER"
replace iso3_code = 7 if iso3 == "BRB"

gen type_code = .
replace type_code = 0 if type == "National"
replace type_code = 1 if type == "Community"


destring sodium, replace


* ANALYSIS - DESCRIPTION *
**************************
des,s 

tab country
tab id_study collection_time_code
tab id_study sodium_results_code


* ANALYSIS - SYNTHESIS *
************************

*Categories & figure only 
drop if id_study == "BRA_2005_Cipullo"
drop if id_study == "ECU_NA_Del Pozo"
des,s


sum sample_size if pub_year >= 2010
display r(sum)


sum mean_age if pub_year >= 2010
sum prop_men if pub_year >= 2010
sum prop_htn if pub_year >= 2010


destring sodium, replace
sum sodium if pub_year >= 2010


metan sodium sodium_se if pub_year >= 2010, randomi label(namevar = id_study)
dis 4.13*2.54
metan sodium sodium_se, randomi label(namevar = id_study)


metan sodium sodium_se if pub_year >= 2010 & type_code == 0, randomi label(namevar = id_study)
metan sodium sodium_se if pub_year >= 2010 & type_code == 1, randomi label(namevar = id_study)
dis 3.43*2.54
dis 4.39*2.54
metan sodium sodium_se if type_code == 0, randomi label(namevar = id_study)
metan sodium sodium_se if type_code == 1, randomi label(namevar = id_study)


metan sodium sodium_se if pub_year >= 2010 & collection_time_code == 0, randomi label(namevar = id_study)
metan sodium sodium_se if pub_year >= 2010 & collection_time_code == 1, randomi label(namevar = id_study)
dis 3.82*2.54
dis 4.43*2.54
metan sodium sodium_se if collection_time_code == 0, randomi label(namevar = id_study)
metan sodium sodium_se if collection_time_code == 1, randomi label(namevar = id_study)


metan sodium sodium_se if pub_year == 2015, randomi label(namevar = id_study)
metan sodium sodium_se if pub_year == 2016, randomi label(namevar = id_study)
metan sodium sodium_se if pub_year == 2018, randomi label(namevar = id_study)
metan sodium sodium_se if pub_year == 2019, randomi label(namevar = id_study)


xi: metareg sodium i.sodium_results_code if pub_year >= 2010, wsse(sodium_se) 
xi: metareg sodium i.type_code if pub_year >= 2010, wsse(sodium_se) 
xi: metareg sodium i.collection_time_code if pub_year >= 2010, wsse(sodium_se) 
metareg sodium prop_men if pub_year >= 2010, wsse(sodium_se) 
metareg sodium mean_age if pub_year >= 2010, wsse(sodium_se) 
metareg sodium prop_htn if pub_year >= 2010, wsse(sodium_se) 
xi: metareg sodium pub_year if pub_year >= 2010, wsse(sodium_se)


xi: metareg sodium i.sodium_results_code i.type_code i.collection_time_code prop_men mean_age prop_htn i.pub_year, wsse(sodium_se)


*** SUB-ANALYSIS (

* (Tanaka vs Kawasaki)
gen formula = .
replace formula = 0 if id_study == "BRA_2013_Mill" | id_study == "CHL_NA_Lopez-Rodrigez" | id_study == "CHL_2010_Petermann-Rocha"
replace formula = 1 if id_study == "ARG_NA_Lamelas" | id_study == "BRA_NA_Lamelas" | id_study == "CHL_NA_Lamelas" | id_study == "COL_NA_Lamelas"

metan sodium sodium_se if pub_year >= 2010 & formula == 0, randomi label(namevar = id_study) 
metan sodium sodium_se if pub_year >= 2010 & formula == 1, randomi label(namevar = id_study) 
xi: metareg sodium i.formula i.type_code, wsse(sodium_se)


* (24-hour vs Tanaka vs Kawasaki)
gen formula2 = .
replace formula2 = 0 if id_study == "URY_2012_Moliterno" | id_study == "BRA_2016_Perin" | id_study == "BRA_NA_Rodrigues" | id_study == "PER_2015_Carrillo-Larco" | id_study == "CHL_2013_Campino" | id_study == "BRB_2013_Harris"
replace formula2 = 1 if id_study == "BRA_2013_Mill" | id_study == "CHL_NA_Lopez-Rodrigez" | id_study == "CHL_2010_Petermann-Rocha"
replace formula2 = 2 if id_study == "ARG_NA_Lamelas" | id_study == "BRA_NA_Lamelas" | id_study == "CHL_NA_Lamelas" | id_study == "COL_NA_Lamelas"

metan sodium sodium_se if pub_year >= 2010 & formula2 == 0, randomi label(namevar = id_study)
metan sodium sodium_se if pub_year >= 2010 & formula2 == 1, randomi label(namevar = id_study)
metan sodium sodium_se if pub_year >= 2010 & formula2 == 2, randomi label(namevar = id_study)
xi: metareg sodium i.formula2 i.type_code, wsse(sodium_se) 
metan sodium sodium_se if formula2 == 0, randomi label(namevar = id_study)
metan sodium sodium_se if formula2 == 1, randomi label(namevar = id_study)
metan sodium sodium_se if formula2 == 2, randomi label(namevar = id_study)
